# Supplementary material for: Blau syndrome with hypertension and hepatic granulomas: a case report and literature review
Source: Front Pediatr. 2023 Jul 27;11:1063222. doi: 10.3389/fped.2023.1063222 (PMC10415045; doi:10.3389/fped.2023.1063222)
Supplement: Supplementary file 1 [file Table1.xlsx]

## Sheet: Sheet1
Supplementary Table 1. Characteristics of 24 BS patients with hypertension
Patient/age/sex	Skin rash	Arthritis	Uveitis	Age at onset	Age at onset of HT	Familial vs. Sporadic	NOD2 variants	Other clinical findings	Therapy	Response	Ref.
1/NA/F	+	+	none	2yr	27yr	F	NA	ARF, RG	GS	no response	4
2/14/M	+	+	+	22mo	NA	S	NA	recurrent fever, HSM, adenopathies, heart and renal involvement, myocardial hypertrophy	NA	NA	5
3/36/F	+	+	+	3yr	20yr	F	T605N	haematuria, proteinuria, slightly elevated serum creatinine, acute disseminated encephalomyelitis, LCV, left optic nerve atrophy	GS, HCQ, auranofin, penicillamine, CsA, AZA, MTX, CTX	partial response	6
4/NA/M	+	+	+	22mo	NA	F	R334Q	granulomatous ( liver, salivary gland, lymph nodes), EN, fever	NA	NA	7
5/NA/M	+	+	+	6mo	NA	S	R334W	none	NA	NA	7
6/NA/M	+	+	+	22mo	NA	S	R334Q	CRF, hypertrophic cardiomyopathy, HSM	NA	NA	7
7/NA/M	+	+	+	21mo	NA	F	R334Q	none	NA	NA	7
8/14/F	+	+	+	7yr	NA	F	R334Q	tubulointerstitial nephritis, CRF, renal clear cell carcinoma	NA	NA	8
9/11/F	none	+	none	18mo	9yr	F	G464W	generalized narrowing of aorta, carotids, and left subclavian and renal arteries (Takayasu arteritis), congestive heart failure	GS, MTX	response	9
10/7/M	none	+	+	7mo	3yr	S	D382E	stenosis of the left middle cerebral artery, dilatation and thickening of the wall of the aorta and three branches, and bilateral renal artery stenosis (Takayasu arteritis)	MTX, I	partial response	10
11/NA/NA	NA	NA	NA	NA	NA	NA	R334Q	none	GS，A	partial response	11
12/NA/NA	NA	NA	NA	NA	NA	NA	R334W	lymphadenopathy	GS，A	partial response	11
13/NA/NA	NA	NA	NA	NA	NA	NA	A755V	recurrent fever, EN, ILD, interstitial nephritis	MTX, A	response	11
14/NA/NA	NA	NA	NA	NA	NA	NA	G464W	large vessel vasculitis with renal artery stenosis (Takayasu’s-like), HM	GS，MTX	partial response	11
15/NA/NA	NA	NA	NA	NA	NA	NA	G481D	lymphadenopathy, SM, ILD, transient facial palsy, ischaemic stroke, nephrocalcinosis	GS, THD	partial response	11
16/4/F	+	+	+	7mo	4yr	F	R334Q	renal parenchymal disease, fever, HM	NA	NA	12
17/57/M	+	+	+	35yr	NA	F	E600A	T2DM, fatty liver, nephrolithiasis, gastric ulcer, arachnoid cyst, lacunar infarct, Prinzmetal angina	MTX, CTX, I, daclizumab, ustekinumab, anakinra	partial response	13
18/41/F	+	+	+	8yr	20yr	F	V935M	renal artery stenosis, severe preeclampsia, ischemic stroke, recurrent hemiparesis	NA	NA	14
19/16/M	+	+	+	NA	NA	S	D382E	bilateral renal artery stenosis, aortitis and calcification of the descending aorta, haemorrhagic cerebral infarction,	NA	NA	15
20/8/M	+	+	none	NA	NA	F	E383K	HSM, congestive heart failure	NA	NA	15
21/12/F	none	+	+	3yr	12yr	S	M513T	granulomas (renal, hepatic), renal failure, HSM, autoimmune encephalitis	GS, MTX, I	partial response	16
22/10/F	none	+	none	1mo	7yr	F	G464W	generalized narrowing of the aorta, carotids, left subclavian artery and bilateral renal arteries (Takayasu arteritis)	GS, MTX	partial response	17
23/8.5/M	+	+	+	1yr	8yr	NA	R587C	concentric thickening of the ascending aorta as well as the aortic arch and its branches (Takayasu’s arteritis), heart failure, hypertrophy of the left ventricle and severe mitral valve regurgitation	GS, MTX, I, A	response	18
24/7/F	NA	NA	+	NA	NA	F	R587C	abnormal liver function, renal tubular dysfunction, hypercalcemia, left atrial enlargement, pericardial effusion	NA	NA	19
HG = hepatic granulomas; HSM = hepatosplenomegaly; HM = hepatomegaly; SM = splenomegaly; EN = erythema nodosum; LCV = leukocytoclastic vasculitis; CRF = chronic renal failure; HT = hypertension; ILD = interstitial lung disease; ARF = acute renal failure; T2DM = type 2 diabetes mellitus; RG = renal granulomas GS = glucocorticoids; I = Infliximab; A= adalimumab; E = etanercept; Tac = tacrolimus; TH…
