# Supplementary material for: Blau syndrome with hypertension and hepatic granulomas: a case report and literature review
Source: Front Pediatr. 2023 Jul 27;11:1063222. doi: 10.3389/fped.2023.1063222 (PMC10415045; doi:10.3389/fped.2023.1063222)
Supplement: Supplementary file 2 [file Table2.xlsx]

## Sheet: Sheet1
Supplementary Table 2. Characteristics of 38 BS patients with digestive system involvement
Patient/age/sex	Skin rash	Arthritis	Uveitis	Age at onset	Age at onset of digestive system	Familial vs. Sporadic	NOD2 variants	Manifestations of digestive system	Other clinical findings	Therapy	Response	Ref.
1/21/M	+	+	+	4mo	NA	S	C495Y	HG* , HSM	recurrent fever, headache, adenopathies	NA	NA	5
2/27/F	+	+	+	3yr	NA	F	R334Q	HG*	none	MTX, I, GS, E, anakinra	response to MTX, GS, E, I, no response to anakinra	20
3/NA/M	+	+	+	22mo	NA	F	R334Q	HG*	granulomatous (liver, salivary gland, lymph nodes), EN, fever, HT	NA	NA	7
4/NA/F	+	+	+	3yr	NA	F	R334Q	HG*	none	NA	NA	7
5/23/M	+	+	+	2yr	NA	NA	E498G	HG*, cirrhosis, elevated liver enzymes	bronchiolitis obliterans, lung granulomatous	A	response	21
6/NA/NA	NA	NA	NA	NA	NA	NA	R334Q	HG, HM	lymph nodes granulomas, ILD, sialadenitis, EN	GS, I	partial response	11
7/NA/NA	NA	NA	NA	NA	NA	NA	C495Y	HG, HSM	none	GS	partial response	11
8/17mo/F	+	none	none	11mo	17mo	S	P268S	HG*，HSM，mild hypertransaminasemia, multiple hypodense lesions in the liver	lymph nodes granulomas, renal calculi, interstitial pneumonitis, transient facial nerve palsy, lytic lesions	GS, MTX	response	22
9/45/F	none	+	none	2yr	43yr	F	E383D	HG*, cirrhosis, cholestatic liver enzyme derangement	RG, interstitial nephritis, corticomedullary fibrosis, acute kidney injury.	GS	NA	23
10/48/F	none	+	+	NA	48yr	F	E383D	HG*, cirrhosis, cholestatic liver enzyme derangement	CRF, RG, asthma, a benign monoclonal gammopathy, anxiety, depression	MTX, Sulfasalazine, GS	NA	24
11/10/F	none	+	none	2yr	NA	NA	M513T	HG	RG	MTX, I	response	25
12/23/F	none	+	+	3yr	20yr	NA	R334Q	HG*, cirrhosis, HSM, elevated liver enzymes	RG	A, MMF, MTX, GS	response to A, MMF, GS, no response to MTX	26
13/NA/M	none	+	none	3yr	NA	F	M491L	HG*, cirrhosis, mild cholestatic liver enzyme derangement, HSM	none	A, Tac, AZA, MMF, GS	no response	27
14/12/F	none	+	+	3yr	6yr	S	M513T	HG*, HSM	RG, renal failure, autoimmune encephalitis, HT	GS, MTX, I	partial response	16
15/17/F	+	+	+	NA	15yr	F	A755V	multiple hepatic, splenic lesions	skin ulceration, multifocal granulomatous osteomyelitis, lymphadenopathy	MTX	response	28
16/21/F	+	+	+	2 yr 1 mo	NA	NA	R334W	HSM	parotid swelling	NA	NA	29
17/NA/F	+	+	+	6yr	NA	S	R334Q	HSM	pericarditis, fever, glomerulonephritis, LCV	NA	NA	7
18/NA/M	+	+	+	22mo	NA	S	R334Q	HSM	HT, hypertrophic cardiomyopathy, CRF	NA	NA	7
19/3/F	+	+	+	9mo	3yr 6mo	S	M513R	HSM	chronic interstitial pneumopathy, bilateral glomerulopathy, delayed psychomotor development	NA	NA	30
20/NA/NA	NA	NA	NA	NA	NA	NA	E383K	HSM	lymphadenopathy	I	response	11
21/14/M	+	+	+	22mo	NA	S	R334Q	HSM	recurrent fever, adenopathies, heart and renal involvement, HT	NA	NA	5
22/8.5/M	+	+	+	1yr	8.5y	NA	R587C	HM	HT, Takayasu’s arteritis, hypertrophy of the left ventricle, severe mitral valve regurgitation, heart failure	GS, MTX, I, A	response	18
23/NA/NA	NA	NA	NA	NA	NA	NA	G464W	HM	HT, large vessel vasculitis with renal artery stenosis (Takayasu’s-like)	GS, MTX	partial response	11
24/4/F	+	+	+	7mo	4yr	F	R334Q	HM	fever, renal parenchymal disease, HT	NA	NA	12
25/2/F	+	+	+	6mo	2yr	F	R334Q	HM	fever	NA	NA	12
26/7/F	+	+	+	4mo	2yr	S	P268S, IVS8+158, 1007 fs	HSM, recurrent diarrhea and concomitant abdominal pain	neurological deficits, non-active hydrocephalus, non-neuromuscular weakness, short stature, genu valgum, chronic meningoencephalitis	GS, MTX, CsA, A	partial response	31
27/14/F	none	+	+	1yr	NA	S	1007 fs	HSM	ILD, non-constrictive pericarditis, major depressive disorder, fever	E, MTX	no response	32
28/8/M	+	+	none	NA	NA	F	E383K	HSM	HT, congestive heart failure	NA	NA	15
29/9/M	+	+	+	3mo	2yr	S	NA	HSM	lymphadenopathy,	GS, MTX	response	33
30/57/M	+	+	+	35yr	NA	F	E600A	gastric ulcer, fatty liver	T2DM, HT, nephrolithiasis, arachnoid cyst, lacunar infarct, Prinzmetal angina	MTX, CTX, I, daclizumab, ustekinumab, anakinra	partial response	13
31/NA/NA	NA	NA	NA	NA	NA	NA	G481D	SM	lymphadenopathy, HT, ILD, transient facial palsy, ischaemic stroke, nephrocalcinosis	GS, THD	partial response	11
32/21mo/M	+	+	+	4mo	21mo	S	M513T	SM	hypercalcemia, low parathyroid hormone, medullary nephrocalcinosis present in the kidneys bilaterally, minor salivary gland granulomas	GS, MTX, I	response	34
33/13/M	+	+	+	8mo	13yr	F	R311W	SM, intermittent abdominal pain and diarrhea	fever	GS, MTX, I sulfasalazine, tocilizumab, leflunomide, colchicine	no response to MTX, sulfasalazine, I, response to GS, tocilizumab leflunomide colchicine	35
34/33/M	+	+	+	10yr	29yr	F	T605N	small and large intestine granulomas.	the parotid glands granulomas, lymphadenopathy	MTX, I	response	6
35/51/M	none	none	+	34yr	36yr	F	E600A	diverticulitis	none	NA	NA	13
36/45/F	+	+	+	16yr	NA	F	E600A	diverticulitis	Prinzmetal angina, thyroiditis, nephrolithiasis	NA	NA	13
37/41/M	+	+	none	2yr	NA	F	H603R	Barrett’s esophagus	none	GS, MTX, I	no response to GS, MTX, response to I	36
38/7/F	NA	NA	+	NA	NA	F	R587C	abnormal liver function	renal tubular dysfunction, HT, hypercalcemia, left atrial enlargement, pericardial effusion	NA	NA	19
HG = hepatic granulomas; HSM = hepatosplenomegaly; HM = hepatomegaly; SM = splenomegaly; EN = erythema nodosum; LCV = leukocytoclastic vasculitis; CRF = chronic renal failure; HT = hypertension; ILD = interstitial lung disease; ARF = acute renal failure; T2DM = type 2 diabetes mellitus; RG = renal granulomas GS = glucocorticoids; I = Infliximab; A= adalimumab; E = etanercept; Tac = tacrolimus; TH…
